# Supplementary material for: Addressing persistent challenges in digital image analysis of cancer tissue: resources developed from a hackathon
Source: Mol Oncol. 2025 Feb 10;19(6):1565–81. doi: 10.1002/1878-0261.13783 (PMC12161476; doi:10.1002/1878-0261.13783)
Supplement: Supplementary file 7 — S7. Complete contributor list, including all hackathon participants. [file MOL2-19-1565-s007.csv]

Last Name	First Middle	Affiliation	ORCID	role	challenge
Prabhakaran	Sandhya	H. Lee Moffitt Cancer Center and Research Institute	0000-0002-9537-507X	champion	05-cross-talk
Yapp	Clarence	Laboratory of Systems Pharmacology, Harvard Medical School	0000-0003-1144-5710	champion	01-artifacts,02-segmentation,11-cosmetic
Sokolov	Artem	Laboratory of Systems Pharmacology, Harvard Medical School	0000-0002-8056-0504	champion	07-TB-scale
Tyson	Darren R.	Department of Pharmacology, Vanderbilt University School of Medicine, Nashville, TN USA	0000-0002-3272-4308	correspondent
Baker	Gregory J.	Laboratory of Systems Pharmacology, Harvard Medical School	0000-0002-5196-3961	champion	01-artifacts,02-segmentation
Beyer	Johanna	School of Engineering and Applied Sciences, Harvard University		champion	10-neuroglancer
Chang	Young Hwan	Computational Biology Program, Department of Biomedical Engineering, Oregon Health & Science University, Portland, OR, USA	0000-0001-8764-1959	champion	04-VAE
Creason	Allison L.	Knight Cancer Institute, Department of Biomedical Engineering, Oregon Health & Science University, Portland, OR, USA	0000-0001-5724-1276	champion	09-galaxy
Krueger	Robert	Harvard University		champion	06-viz-comp,10-neuroglancer
Muhlich	Jeremy	Harvard Medical School		champion	08-thumbnails
Patterson	Nathan Heath	Aspect Analytics	0000-0002-0064-1583	champion	03-virtual-IF
Sargent	Luke	Oregon Health and Science University		champion	09-galaxy
Sidak	Kevin	Harvard University		champion	04-VAE
Sudar	Damir	Quantitative Imaging Systems	0000-0002-2510-7272	champion	07-TB-scale
Taylor	Adam J.	Sage Bionetworks	0000-0003-0501-8886	champion	08-thumbnails
Ternes	Luke	Computational Biology Program, Department of Biomedical Engineering, Oregon Health & Science University, Portland, OR, USA	0000-0002-7739-0292	champion	04-VAE
Troidl	Jakob	School of Engineering and Applied Sciences, Harvard University		champion	10-neuroglancer
Yubin	Xie	Memorial Sloan Kettering Cancer Center		champion	11-cosmetic
Alizadeh	Elaheh	The Jackson Laboratory for Genomic Medicine		contributor	03-virtual-IF
Bandyopadhyay	Shovik	University of Pennsylvania	0000-0003-3919-3914	contributor	04-VAE
Bataille	Laurent	University of Liège		contributor	01-artifacts
Bousselham	Walid	Oregon Health and Science University		contributor	11-cosmetic
Bozorgui	Behnaz	MD Anderson Cancer Center		contributor	05-cross-talk
Bucher	Elmar	Indiana University		contributor	10-neuroglancer
Copperman	Jeremy T	Oregon Health and Science University	0000-0002-5202-0690	contributor	04-VAE
Del Valle	Monica	Vanderbilt University		contributor	09-galaxy
Eng	Jennifer	Oregon Health and Science University	0000-0003-1499-8417	contributor	06-viz-comp
Gangul	Chamika	University of Moratuwa		contributor	03-virtual-IF
Gu	Qiang	Oregon Health and Science University		contributor	02-segmentation
Hari	Surya Narayanan	Dana Farber Cancer Institute		contributor	08-thumbnails
Hug	Clemens	Harvard Medical School		contributor	05-cross-talk
Jost	Tyler	The University of Texas at Austin		contributor	02-segmentation
Keegan	Stephen	The Jackson Laboratory	0000-0002-0439-4727	contributor	05-cross-talk
Keller	Mark S.	Harvard Medical School	0000-0003-3003-874X	contributor	08-thumbnails
Kim	Junsik	Harvard University School of Engineering	0000-0003-2555-5232	contributor	02-segmentation
Kwong	Amanda	University of Massachusetts Boston		contributor	08-thumbnails
Kwong	Vivian	University of Massachusetts Boston		contributor	10-neuroglancer
Lifferth	Jonathan	Vanderbilt University		contributor	07-TB-scale
Lu	Jason	UMASS Boston		contributor	10-neuroglancer
Macedonia	Mary Catherine	Vanderbilt University		contributor	07-TB-scale
Mayeda	Cass	Vanderbilt University		contributor	11-cosmetic
Mukashyaka	Patience	The Jackson Laboratory for Genomic Medicine		contributor	02-segmentation
Novikov	Edward	Harvard University		contributor	01-artifacts
Pagano	Lucas	Oregon Health and Science University		contributor	11-cosmetic
Sherwani	Moiz Khan	University of Copenhagen	0000-0001-6061-6753	contributor	08-thumbnails
Sitani	Divya	Department of Biology, RWTH Aachen	0000-0001-5138-6108	contributor	11-cosmetic
Soni	Devan	UMASS Boston		contributor	08-thumbnails
Strgar	Luke	Northwestern University		contributor	03-virtual-IF
Wang	Huan	Broad Institute of MIT and Harvard	0000-0001-6773-8382	contributor	05-cross-talk
White	Brian S.	The Jackson Laboratory for Genomic Medicine	0000-0002-2954-4410	contributor	03-virtual-IF
Zhou	Jie	The Jackson Laboratory for Genomic Medicine		contributor	08-thumbnails
