# Supplementary material for: Addressing persistent challenges in digital image analysis of cancer tissue: resources developed from a hackathon
Source: Mol Oncol. 2025 Feb 10;19(6):1565–81. doi: 10.1002/1878-0261.13783 (PMC12161476; doi:10.1002/1878-0261.13783)
Supplement: Supplementary file 8 — S8. List of features (FS1, FS2, FS3) from the Automatic detection of artifacts from spatial feature table challenge used for model training to detect artifacts. A suffix of _c and _b in the feature set name indicates whether it considers pixels from within the nuclei segmentation boundary or the outside (background) respectively. [file MOL2-19-1565-s004.csv]

Feature set 1 (FS1)	Feature set 2 (FS2)	Feature set 3 (FS3)
anti_CD3	anti_CD3	anti_CD3
anti_CD45RO	anti_CD45RO	anti_CD45RO
Keratin_570	Keratin_570	Keratin_570
aSMA_660	aSMA_660	aSMA_660
CD4_488	CD4_488	CD4_488
CD45_PE	CD45_PE	CD45_PE
PD1_647	PD1_647	PD1_647
CD20_488	CD20_488	CD20_488
CD68_555	CD68_555	CD68_555
CD8a_660	CD8a_660	CD8a_660
CD163_488	CD163_488	CD163_488
FOXP3_570	FOXP3_570	FOXP3_570
PDL1_647	PDL1_647	PDL1_647
Ecad_488	Ecad_488	Ecad_488
Vimentin_555	Vimentin_555	Vimentin_555
CDX2_647	CDX2_647	CDX2_647
LaminABC_488	LaminABC_488	LaminABC_488
Desmin_555	Desmin_555	Desmin_555
CD31_647	CD31_647	CD31_647
PCNA_488	PCNA_488	PCNA_488
CollagenIV_647	CollagenIV_647	CollagenIV_647
Hoechst0	Hoechst0	Hoechst0
	Nuclear_Area	Nuclear_Area
	Nuclear_MajorAxisLength	Nuclear_MajorAxisLength
	Nuclear_MinorAxisLength	Nuclear_MinorAxisLength
	Nuclear_Eccentricity	Nuclear_Eccentricity
	Nuclear_Solidity	Nuclear_Solidity
	Nuclear_Extent	Nuclear_Extent
	Nuclear_Orientation	Nuclear_Orientation
		Nuclear_Perimeter
		Nuclear_EulerNumber
		nCells
		min_Hoechst0_C
		min_anti_CD3_C
		min_anti_CD45RO_C
		min_Keratin_570_C
		min_aSMA_660_C
		min_CD4_488_C
		min_CD45_PE_C
		min_PD1_647_C
		min_CD20_488_C
		min_CD68_555_C
		min_CD8a_660_C
		min_CD163_488_C
		min_FOXP3_570_C
		min_PDL1_647_C
		min_Ecad_488_C
		min_Vimentin_555_C
		min_CDX2_647_C
		min_LaminABC_488_C
		min_Desmin_555_C
		min_CD31_647_C
		min_PCNA_488_C
		min_CollagenIV_647_C
		max_Hoechst0_C
		max_anti_CD3_C
		max_anti_CD45RO_C
		max_Keratin_570_C
		max_aSMA_660_C
		max_CD4_488_C
		max_CD45_PE_C
		max_PD1_647_C
		max_CD20_488_C
		max_CD68_555_C
		max_CD8a_660_C
		max_CD163_488_C
		max_FOXP3_570_C
		max_PDL1_647_C
		max_Ecad_488_C
		max_Vimentin_555_C
		max_CDX2_647_C
		max_LaminABC_488_C
		max_Desmin_555_C
		max_CD31_647_C
		max_PCNA_488_C
		max_CollagenIV_647_C
		std_Hoechst0_C
		std_anti_CD3_C
		std_anti_CD45RO_C
		std_Keratin_570_C
		std_aSMA_660_C
		std_CD4_488_C
		std_CD45_PE_C
		std_PD1_647_C
		std_CD20_488_C
		std_CD68_555_C
		std_CD8a_660_C
		std_CD163_488_C
		std_FOXP3_570_C
		std_PDL1_647_C
		std_Ecad_488_C
		std_Vimentin_555_C
		std_CDX2_647_C
		std_LaminABC_488_C
		std_Desmin_555_C
		std_CD31_647_C
		std_PCNA_488_C
		std_CollagenIV_647_C
		median_Hoechst0_C
		median_anti_CD3_C
		median_anti_CD45RO_C
		median_Keratin_570_C
		median_aSMA_660_C
		median_CD4_488_C
		median_CD45_PE_C
		median_PD1_647_C
		median_CD20_488_C
		median_CD68_555_C
		median_CD8a_660_C
		median_CD163_488_C
		median_FOXP3_570_C
		median_PDL1_647_C
		median_Ecad_488_C
		median_Vimentin_555_C
		median_CDX2_647_C
		median_LaminABC_488_C
		median_Desmin_555_C
		median_CD31_647_C
		median_PCNA_488_C
		median_CollagenIV_647_C
		skewness_Hoechst0_C
		skewness_anti_CD3_C
		skewness_anti_CD45RO_C
		skewness_Keratin_570_C
		skewness_aSMA_660_C
		skewness_CD4_488_C
		skewness_CD45_PE_C
		skewness_PD1_647_C
		skewness_CD20_488_C
		skewness_CD68_555_C
		skewness_CD8a_660_C
		skewness_CD163_488_C
		skewness_FOXP3_570_C
		skewness_PDL1_647_C
		skewness_Ecad_488_C
		skewness_Vimentin_555_C
		skewness_CDX2_647_C
		skewness_LaminABC_488_C
		skewness_Desmin_555_C
		skewness_CD31_647_C
		skewness_PCNA_488_C
		skewness_CollagenIV_647_C
		kurtosis_Hoechst0_C
		kurtosis_anti_CD3_C
		kurtosis_anti_CD45RO_C
		kurtosis_Keratin_570_C
		kurtosis_aSMA_660_C
		kurtosis_CD4_488_C
		kurtosis_CD45_PE_C
		kurtosis_PD1_647_C
		kurtosis_CD20_488_C
		kurtosis_CD68_555_C
		kurtosis_CD8a_660_C
		kurtosis_CD163_488_C
		kurtosis_FOXP3_570_C
		kurtosis_PDL1_647_C
		kurtosis_Ecad_488_C
		kurtosis_Vimentin_555_C
		kurtosis_CDX2_647_C
		kurtosis_LaminABC_488_C
		kurtosis_Desmin_555_C
		kurtosis_CD31_647_C
		kurtosis_PCNA_488_C
		kurtosis_CollagenIV_647_C
		min_Hoechst0_B
		min_anti_CD3_B
		min_anti_CD45RO_B
		min_Keratin_570_B
		min_aSMA_660_B
		min_CD4_488_B
		min_CD45_PE_B
		min_PD1_647_B
		min_CD20_488_B
		min_CD68_555_B
		min_CD8a_660_B
		min_CD163_488_B
		min_FOXP3_570_B
		min_PDL1_647_B
		min_Ecad_488_B
		min_Vimentin_555_B
		min_CDX2_647_B
		min_LaminABC_488_B
		min_Desmin_555_B
		min_CD31_647_B
		min_PCNA_488_B
		min_CollagenIV_647_B
		mean_Hoechst0_B
		mean_anti_CD3_B
		mean_anti_CD45RO_B
		mean_Keratin_570_B
		mean_aSMA_660_B
		mean_CD4_488_B
		mean_CD45_PE_B
		mean_PD1_647_B
		mean_CD20_488_B
		mean_CD68_555_B
		mean_CD8a_660_B
		mean_CD163_488_B
		mean_FOXP3_570_B
		mean_PDL1_647_B
		mean_Ecad_488_B
		mean_Vimentin_555_B
		mean_CDX2_647_B
		mean_LaminABC_488_B
		mean_Desmin_555_B
		mean_CD31_647_B
		mean_PCNA_488_B
		mean_CollagenIV_647_B
		max_Hoechst0_B
		max_anti_CD3_B
		max_anti_CD45RO_B
		max_Keratin_570_B
		max_aSMA_660_B
		max_CD4_488_B
		max_CD45_PE_B
		max_PD1_647_B
		max_CD20_488_B
		max_CD68_555_B
		max_CD8a_660_B
		max_CD163_488_B
		max_FOXP3_570_B
		max_PDL1_647_B
		max_Ecad_488_B
		max_Vimentin_555_B
		max_CDX2_647_B
		max_LaminABC_488_B
		max_Desmin_555_B
		max_CD31_647_B
		max_PCNA_488_B
		max_CollagenIV_647_B
		std_Hoechst0_B
		std_anti_CD3_B
		std_anti_CD45RO_B
		std_Keratin_570_B
		std_aSMA_660_B
		std_CD4_488_B
		std_CD45_PE_B
		std_PD1_647_B
		std_CD20_488_B
		std_CD68_555_B
		std_CD8a_660_B
		std_CD163_488_B
		std_FOXP3_570_B
		std_PDL1_647_B
		std_Ecad_488_B
		std_Vimentin_555_B
		std_CDX2_647_B
		std_LaminABC_488_B
		std_Desmin_555_B
		std_CD31_647_B
		std_PCNA_488_B
		std_CollagenIV_647_B
		median_Hoechst0_B
		median_anti_CD3_B
		median_anti_CD45RO_B
		median_Keratin_570_B
		median_aSMA_660_B
		median_CD4_488_B
		median_CD45_PE_B
		median_PD1_647_B
		median_CD20_488_B
		median_CD68_555_B
		median_CD8a_660_B
		median_CD163_488_B
		median_FOXP3_570_B
		median_PDL1_647_B
		median_Ecad_488_B
		median_Vimentin_555_B
		median_CDX2_647_B
		median_LaminABC_488_B
		median_Desmin_555_B
		median_CD31_647_B
		median_PCNA_488_B
		median_CollagenIV_647_B
		skewness_Hoechst0_B
		skewness_anti_CD3_B
		skewness_anti_CD45RO_B
		skewness_Keratin_570_B
		skewness_aSMA_660_B
		skewness_CD4_488_B
		skewness_CD45_PE_B
		skewness_PD1_647_B
		skewness_CD20_488_B
		skewness_CD68_555_B
		skewness_CD8a_660_B
		skewness_CD163_488_B
		skewness_FOXP3_570_B
		skewness_PDL1_647_B
		skewness_Ecad_488_B
		skewness_Vimentin_555_B
		skewness_CDX2_647_B
		skewness_LaminABC_488_B
		skewness_Desmin_555_B
		skewness_CD31_647_B
		skewness_PCNA_488_B
		skewness_CollagenIV_647_B
		kurtosis_Hoechst0_B
		kurtosis_anti_CD3_B
		kurtosis_anti_CD45RO_B
		kurtosis_Keratin_570_B
		kurtosis_aSMA_660_B
		kurtosis_CD4_488_B
		kurtosis_CD45_PE_B
		kurtosis_PD1_647_B
		kurtosis_CD20_488_B
		kurtosis_CD68_555_B
		kurtosis_CD8a_660_B
		kurtosis_CD163_488_B
		kurtosis_FOXP3_570_B
		kurtosis_PDL1_647_B
		kurtosis_Ecad_488_B
		kurtosis_Vimentin_555_B
		kurtosis_CDX2_647_B
		kurtosis_LaminABC_488_B
		kurtosis_Desmin_555_B
		kurtosis_CD31_647_B
		kurtosis_PCNA_488_B
		kurtosis_CollagenIV_647_B
