# Supplementary material for: Addressing persistent challenges in digital image analysis of cancer tissue: resources developed from a hackathon
Source: Mol Oncol. 2025 Feb 10;19(6):1565–81. doi: 10.1002/1878-0261.13783 (PMC12161476; doi:10.1002/1878-0261.13783)
Supplement: Supplementary file 9 — S9. Percentage of cells for each cell cluster across the different clustering methods used in the Analysis of cell type classification challenge. [file MOL2-19-1565-s001.csv]

	Cells per cluster								Percentage of cells per cluster
Clsuter ID	hdbscan_counts	kmeans_counts	gmm_counts	flowsome_counts	LeidenCluster_counts	Consensus_counts			hdbscan_counts	kmeans_counts	gmm_counts	flowsome_counts	LeidenCluster_counts	Consensus_counts
1	336640	286185	262305	405759	120942	120942			35.07	29.82	27.33	42.27	12.60	12.60
2	267792	137301	104401	61737	86194	86194			27.90	14.30	10.88	6.43	8.98	8.98
3	105458	90891	96524	58208	75945	75945			10.99	9.47	10.06	6.06	7.91	7.91
4	46112	85487	95150	56915	73637	73637			4.80	8.91	9.91	5.93	7.67	7.67
5	38990	80379	94625	52174	63744	62187			4.06	8.37	9.86	5.44	6.64	6.48
6	36744	63521	78819	36734	62187	58623			3.83	6.62	8.21	3.83	6.48	6.11
7	26722	60524	69665	34381	58623	55913			2.78	6.31	7.26	3.58	6.11	5.83
8	24951	57520	58881	32952	55913	55434			2.60	5.99	6.13	3.43	5.83	5.78
9	24367	56068	56356	32253	55434	51376			2.54	5.84	5.87	3.36	5.78	5.35
10	20837	41942	43092	30664	51376	49522			2.17	4.37	4.49	3.19	5.35	5.16
11	8964			24941	49522	49057			0.93			2.60	5.16	5.11
12	7005			22754	49057	40530			0.73			2.37	5.11	4.22
13	6679			18980	40530	39097			0.70			1.98	4.22	4.07
14	2264			17500	39097	36549			0.24			1.82	4.07	3.81
15	2159			15268	25120	25120			0.22			1.59	2.62	2.62
16	1973			13863	22757	22757			0.21			1.44	2.37	2.37
17	1355			13556	20959	20959			0.14			1.41	2.18	2.18
18	643			12385	7364	20871			0.07			1.29	0.77	2.17
19	163			11628	1417	7364			0.02			1.21	0.15	0.77
20				7166		6324						0.75		0.66
21						1417								0.15
Total	959818	959818	959818	959818	959818	959818
